# Supplementary material for: Experimental infection of Artibeus lituratus bats and no detection of Zika virus in neotropical bats from French Guiana, Peru, and Costa Rica suggests a limited role of bats in Zika transmission
Source: PLoS Negl Trop Dis. 2023 Jul 24;17(7):e0010439. doi: 10.1371/journal.pntd.0010439 (PMC10399830; doi:10.1371/journal.pntd.0010439)
Supplement: S1 Table — (XLSX) [file pntd.0010439.s002.xlsx]

## Sheet: Hoja1
DAY	3 dpi MO04	7 dpi MO01	14 dpiMO09	14 dpiMO05	21 dpiMO07	21 dpiMO10	ControlMO11
1	*35.7	35.4	36	36	35.9	34.1	35.8
2	36.1	35.4	35.2	35.4	35.5	35.4	34.5
3	35.2	35.3	38	35.5	36	38.5	37
4		35.2	35.6	35.7	35.4	35.5	36.3
5		35	35.2	35.5	36.5	35.4	36.2
6			36	38.3	35.5	35.5	36
7			35.5	35.3	36.2	35.8	35.5
8			35	35.2	35	35.5	35.8
9			35.2	35.3	35.4	35.4	35.2
10			35	35.3	35.6	34.1
11			35.2	35	35.2	35.3
12			35.8	35.5	37.2	35.3	36.4
13					35.2	34.7	35.9
14					35.6	35.7	35.7
15					35.2	36.6	35.6
16					36	36.1	35.4
17					35.4	35.2	36.1
18					36	36	34.7
19					35.8	36.3	35.7
							0.606339	Desvest	1.21268	2DS
		38.5	max				35.7529	media arit
		34.1	min				35.7481	MEDIA GEOM
		*ºC
