# Supplementary material for: Experimental infection of Artibeus lituratus bats and no detection of Zika virus in neotropical bats from French Guiana, Peru, and Costa Rica suggests a limited role of bats in Zika transmission
Source: PLoS Negl Trop Dis. 2023 Jul 24;17(7):e0010439. doi: 10.1371/journal.pntd.0010439 (PMC10399830; doi:10.1371/journal.pntd.0010439)
Supplement: S2 Table — (XLSX) [file pntd.0010439.s003.xlsx]

## Sheet: Hoja1
ID	PI day of sacrifice	LEU 10^9/l	LYMP 10^9/l	MON 10^9/l	NEU 10^9/l
M6	0	7.62	3.24	0.84	3.54
M8	0	8.26	3.87	0.75	3.65
M9	0	6.88	3.36	0.3	3.22
M4	3	0.02	0	0	0
M6	3	0.01	0	0	0
M1	7	0	0	0	0
M8	7	0	0	0	2.89
M5	14	3.64	1.59	0.36	1.69
M2	14	5.78	4.31	0.05	1.42
M9	14	2.58	2.11	0.17	0.29
M7	21	5.43	2.86	0.25	2.32
M10	21	6.5	3.21	0.06	3.23
M11	21	8.13	3.47	0.29	4.37
