# Supplementary material for: Experimental infection of Artibeus lituratus bats and no detection of Zika virus in neotropical bats from French Guiana, Peru, and Costa Rica suggests a limited role of bats in Zika transmission
Source: PLoS Negl Trop Dis. 2023 Jul 24;17(7):e0010439. doi: 10.1371/journal.pntd.0010439 (PMC10399830; doi:10.1371/journal.pntd.0010439)
Supplement: S3 Table — (XLSX) [file pntd.0010439.s004.xlsx]

## Sheet: COSTA RICA
ID	Species	place	Sex	Age	Reproductive Status	Weight (gr)	Capture day (y-m-d)	House ID	Coordinates N	Coordinates W	Season
MSCA1	Saccopteryx leptura	ostional	Female	Adult	Pregnant	2	2017-08-26	CSCA	09°59.599	085°40.367	Rainy
MSCA3	Trachops cirrhosus	ostional	Female	Adult	Inactive	NA	2017-08-26	CSCA	09°59.599	085°40.367	Rainy
MSCA5	Glossophaga soricina	ostional	Female	Adult	Inactive	10	2017-08-26	CSCA	09°59.599	085°40.367	Rainy
MSCA8	Phyllostomus discolor	ostional	Male	Adult	Inactive	80	2017-08-26	CSCA	09°59.599	085°40.367	Rainy
MSCB6	Linchonycteris obscura	ostional	Female	Adult	Inactive	7	2017-08-27	CSCB	10° 0'17.57	085°41'7.96	Rainy
MSCC6	Artibeus lituratus	ostional	Male	Adult	Inactive	62	2017-09-15	CSCC	09°59'45.12	085°41'58.87	Rainy
MSCC7	Glossophaga soricina	ostional	Male	Adult	Inactive	11	2017-09-15	CSCC	09°59'45.12	085°41'58.87	Rainy
MSCF6	Chiroderma trinitatum	ostional	Female	Adult	Inactive	17	2017-10-21	CSCF	10° 0'10.19	085°40'54.41	Rainy
MSCG1	Artibeus jamaicensis	ostional	Female	Adult	Inactive	40	2017-11-17	CSCG	10° 3'44.67	085°45'20.85	Rainy
MSCG2	Artibeus jamaicensis	ostional	Male	Adult	Inactive	39	2017-11-19	CSCG	10° 3'44.67	085°45'20.85	Rainy
MSCG4	Artibeus jamaicensis	ostional	Female	Adult	Inactive	46	2017-11-19	CSCG	10° 3'44.67	085°45'20.85	Rainy
MSCG6	Glossophaga soricina	ostional	Male	Adult	Inactive	18	2017-11-19	CSCG	10° 3'44.67	085°45'20.85	Rainy
MSCG8	Artibeus jamaicensis	ostional	Male	Adult	Inactive	34	2017-11-19	CSCG	10° 3'44.67	085°45'20.85	Rainy
MSCG10	Artibeus jamaicensis	ostional	Female	Adult	Inactive	47	2017-11-19	CSCG	10° 3'44.67	085°45'20.85	Rainy
MSCG12	Artibeus jamaicensis	ostional	Female	Adult	Inactive	33	2017-11-19	CSCG	10° 3'44.67	085°45'20.85	Rainy
MSCG13	Artibeus jamaicensis	ostional	Male	Adult	Inactive	39	2017-11-19	CSCG	10° 3'44.67	085°45'20.85	Rainy
MSCG14	Artibeus jamaicensis	ostional	Female	Adult	Inactive	28	2017-11-19	CSCG	10° 3'44.67	085°45'20.85	Rainy
MSCG15	Sturnira lilium	ostional	Female	Adult	Pregnant	14	2017-11-19	CSCG	10° 3'44.67	085°45'20.85	Rainy
MSCG16	Artibeus jamaicensis	ostional	Male	Adult	Inactive	39	2017-11-19	CSCG	10° 3'44.67	085°45'20.85	Rainy
MSCG17	Glossophaga soricina	ostional	Female	Adult	Inactive	14	2017-11-19	CSCG	10° 3'44.67	085°45'20.85	Rainy
MSCG18	Artibeus jamaicensis	ostional	Male	Adult	Inactive	30	2017-11-19	CSCG	10° 3'44.67	085°45'20.85	Rainy
MSCG19	Artibeus jamaicensis	ostional	Female	Adult	Inactive	29	2017-11-19	CSCG	10° 3'44.67	085°45'20.85	Rainy
MSCH3	Sturnira lilium	ostional	Male	Adult	Inactive	17	2017-11-20	CSCH	10° 4'59.05	085°46'6.44	Rainy
MSCH5	Artibeus lituratus	ostional	Male	Adult	Inactive	64	2017-11-20	CSCH	10° 4'59.05	085°46'6.44	Rainy
MSCH7	Artibeus jamaicensis	ostional	Female	Adult	Inactive	35	2017-11-20	CSCH	10° 4'59.05	085°46'6.44	Rainy
MSCH9	Sturnira lilium	ostional	Female	Adult	Inactive	15	2017-11-20	CSCH	10° 4'59.05	085°46'6.44	Rainy
MSCH10	Sturnira lilium	ostional	Female	Adult	Pregnant	20	2017-11-20	CSCH	10° 4'59.05	085°46'6.44	Rainy
MSCH11	Sturnira lilium	ostional	Female	Adult	Pregnant	21	2017-11-20	CSCH	10° 4'59.05	085°46'6.44	Rainy
MSCI11	Artibeus phaeotis	ostional	Female	Adult	Inactive	11.5	2018-02-10	CSCA	09°59.599	085°40.367	Dry
MSCI12	Artibeus jamaicensis	ostional	Female	Adult	Pregnant	57	2018-02-10	CSCA	09°59.599	085°40.367	Dry
MSCI13	Sturnira lilium	ostional	Female	Adult	Inactive	13.5	2018-02-10	CSCA	09°59.599	085°40.367	Dry
MSCI14	Artibeus phaeotis	ostional	Male	Adult	Inactive	10	2018-02-10	CSCA	09°59.599	085°40.367	Dry
MSCI15	Platyrrhinus helleri	ostional	Male	Adult	Inactive	13	2018-02-10	CSCA	09°59.599	085°40.367	Dry
MSCJ11	Carollia perspicillata	ostional	Female	Adult	Pregnant	19.5	2018-02-11	CSCB	10° 0'17.61	085°41'7.100	Dry
MSCJ13	Carollia perspicillata	ostional	Male	Adult	Inactive	19	2018-02-11	CSCB	10° 0'17.61	085°41'7.100	Dry
MSCJ15	Artibeus jamaicensis	ostional	Male	Adult	Inactive	10	2018-02-11	CSCB	10° 0'17.61	085°41'7.100	Dry
MSCJ17	Artibeus jamaicensis	ostional	Female	Adult	Pregnant	48	2018-02-11	CSCB	10° 0'17.61	085°41'7.100	Dry
MSCJ19	Artibeus phaeotis	ostional	Male	Adult	Inactive	9.5	2018-02-11	CSCB	10° 0'17.61	085°41'7.100	Dry
MTAJ11	Uroderma convexum	Talamanca	Female	Adult	Inactive	20.5	2018-09-29	CTAB	09°59.599	085°40.367	Dry
MTAJ12	Carollia castanea	Talamanca	Female	Adult	Inactive	19	2018-09-29	CTAB	09°59.599	085°40.367	Dry
MTAJ13	Carollia castanea	Talamanca	Female	Adult	Inactive	11.5	2018-09-29	CTAB	09°59.599	085°40.367	Dry
MTAJ14	Carollia castanea	Talamanca	Female	Adult	Inactive	13	2018-09-29	CTAB	09°59.599	085°40.367	Dry
MTAJ15	Carollia castanea	Talamanca	Male	Adult	Inactive	13	2018-09-29	CTAB	09°59.599	085°40.367	Dry
MTAJ16	Carollia perspicillata	Talamanca	Male	Adult	Inactive	20.5	2018-09-29	CTAB	09°59.599	085°40.367	Dry
MTAJ17	Carollia castanea	Talamanca	Female	Adult	Inactive	12.5	2018-09-29	CTAB	09°59.599	085°40.367	Dry
MTAJ18	Myotis nigricans	Talamanca	Male	Adult	Inactive	12.5	2018-09-29	CTAB	09°59.599	085°40.367	Dry
MTAK2	Artibeus jamaicensis	Talamanca	Male	Adult	Inactive	50	2018-10-13	CTAD	09°41'58.77	082°54'21.03	Dry
MTAK4	Artibeus jamaicensis	Talamanca	Female	Adult	Inactive	47	2018-10-13	CTAD	09°41'58.77	082°54'21.03	Dry
MTAK6	Artibeus jamaicensis	Talamanca	Male	Adult	Inactive	49	2018-10-13	CTAD	09°41'58.77	082°54'21.03	Dry
MTAK7	Artibeus jamaicensis	Talamanca	Male	Adult	Inactive	45	2018-10-13	CTAD	09°41'58.77	082°54'21.03	Dry
MTAK8	Artibeus jamaicensis	Talamanca	Male	Adult	Inactive	49	2018-10-13	CTAD	09°41'58.77	082°54'21.03	Dry
MTAM2	Carollia perspicillata	Talamanca	Male	Adult	Inactive	21	2018-11-04	CTAF	09°33'58.61	082°55'23.06	Dry
MTAM4	Artibeus jamaicensis	Talamanca	Female	Adult	Inactive	49	2018-11-04	CTAF	09°33'58.61	082°55'23.06	Dry
MTAM6	Carollia perspicillata	Talamanca	Male	Adult	Inactive	22	2018-11-04	CTAF	09°33'58.61	082°55'23.06	Dry
MTAM8	Carollia perspicillata	Talamanca	Male	Adult	Inactive	18	2018-11-04	CTAF	09°33'58.61	082°55'23.06	Dry
MTAN2	Glossophaga soricina	Talamanca	Female	Adult	Inactive	9.5	2018-11-04	CTAE	09°40'40.40	082°49'53.14	Dry
MTAN4	Mycronyctoris microtis	Talamanca	Male	Adult	Inactive	8.5	2018-11-04	CTAE	09°40'40.40	082°49'53.14	Dry
MTAN6	Carollia perspicillata	Talamanca	Male	Adult	Inactive	19	2018-11-04	CTAE	09°40'40.40	082°49'53.14	Dry
MTAN8	Uroderma convexum	Talamanca	Female	Adult	Inactive	18	2018-11-04	CTAE	09°40'40.40	082°49'53.14	Dry
MTAN10	Carollia castanea	Talamanca	Female	Adult	Inactive	13	2018-11-04	CTAE	09°40'40.40	082°49'53.14	Dry
MTAO2	Rhogeessa io	Talamanca	Female	Adult	Inactive	5.5	2018-11-09	CTAH	09°44'19.39	082°50'34.34	Dry
MTAO4	Uroderma convexum	Talamanca	Female	Adult	Inactive	15.5	2018-11-09	CTAH	09°44'19.39	082°50'34.34	Dry
MTAO6	Uroderma convexum	Talamanca	Female	Adult	Inactive	16.5	2018-11-09	CTAH	09°44'19.39	082°50'34.34	Dry
MTAO8	Glossophaga soricina	Talamanca	Male	Adult	Inactive	9.5	2018-11-09	CTAH	09°44'19.39	082°50'34.34	Dry
MTAO10	Uroderma convexum	Talamanca	Male	Adult	Inactive	14.5	2018-11-09	CTAH	09°44'19.39	082°50'34.34	Dry
MSQ1	Glossophaga soricina	Sarapiqui	Female	Adult	gestation		2019-03-01	no	10.0832120	83.5070975	Dry
MSQ2	Glossophaga soricina	Sarapiqui	Female	Adult	gestation		2019-03-01	no	10.0832120	83.5070975	Dry
MSQ3	Molossus molossus	Sarapiqui	Male	Adult	Inactive		2019-03-01	no	10.0832120	83.5070975	Dry
MSQ4	Rynchonicteryx naso	Sarapiqui	Female	Adult	Inactive		2019-03-01	no	10.0832120	83.5070975	Dry
MSQ5	Pteronotus parnellii	Sarapiqui	Female	Adult	Inactive		2019-03-01	no	10.0832120	83.5070975	Dry
MSQ6	Carollia perspicillata	Sarapiqui	Female	Adult	Inactive		2019-03-01	no	10.0816830	-83.6168032	Dry
MSQ7	Carollia perspicillata	Sarapiqui	Male	Adult	Inactive		2019-03-01	no	10.0816830	-83.6168032	Dry
MSQ8	Carollia perspicillata	Sarapiqui	Female	Adult	Inactive		2019-03-01	no	10.0816830	-83.6168032	Dry
MSQ9	Carollia perspicillata	Sarapiqui	Male	Adult	Inactive		2019-03-01	no	10.0816830	-83.6168032	Dry
MSQ10	Glossophaga soricina	Sarapiqui	Male	j	Inactive		2019-03-01	no	10.110185	-83.491794	Dry
MSQ11	Glossophaga soricina	Sarapiqui	Female	j	Inactive		2019-03-01	no	10.110185	-83.491794	Dry
MSQ12	Glossophaga soricina	Sarapiqui	Female	Adult	Inactive		2019-03-01	no	10.110185	-83.491794	Dry
MSQ13	Rynchonicteryx naso	Sarapiqui	Male	Adult	Inactive		2019-03-01	no	10.110185	-83.491794	Dry
MSQ14	Glossophaga soricina	Sarapiqui	Female	Adult	gestation		2019-03-01	no	10.110185	-83.491794	Dry
MSQ15	Myotis nigricans	Sarapiqui	Male	j	Inactive		2019-03-01	no	10.110185	-83.491794	Dry
MSQ16	Myotis nigricans	Sarapiqui	Male	Adult	Inactive		2019-03-01	no	10.110185	-83.491794	Dry
MSQ17	Glossophaga soricina	Sarapiqui	Female	Adult	gestation		2019-03-01	no	10.110185	-83.491794	Dry
MSQ18	Noctilio albiventris	Sarapiqui	Male	Adult	Inactive		2019-03-01	no	10.110185	-83.491794	Dry
MSQ19	Glossophaga comisarissi	Sarapiqui	Female	Adult	gestation		2019-03-01	no	10.110185	-83.491794	Dry
MSQ20	Myotis nigricans	Sarapiqui	Male	Adult	Inactive		2019-03-01	no	10.110185	-83.491794	Dry
MSQ21	Myotis nigricans	Sarapiqui	Male	Adult	Inactive		2019-03-01	no	10.110185	-83.491794	Dry
MSQ22	Glossophaga soricina	Sarapiqui	Female	Adult	gestation		2019-03-01	no	10.110185	-83.491794	Dry
MSQ23	Glossophaga soricina	Sarapiqui	Female	j	Inactive		2019-03-01	no	10.110185	-83.491794	Dry
MSQ24	Glossophaga soricina	Sarapiqui	Male	j	Inactive		2019-03-01	no	10.110185	-83.491794	Dry
MSQ25	Glossophaga soricina	Sarapiqui	Female	Adult	gestation		2019-03-01	no	10.110185	-83.491794	Dry
MSQ26	Myotis nigricans	Sarapiqui	Male	j	Inactive		2019-03-01	no	10.110185	-83.491794	Dry

## Sheet: GUIANA
Site	Sampling year	X_RGFG95	Y_RGFG95
Réserve de l'Amana	2017	175000	635900
Auberge_Orpailleurs	2016	350100	498800
Crique_Saint-Anne	2016	340000	506200
Gendarmerie_Maison-Beau-Frère	2016	336800	505800
Lotissement_école	2017	337400	505600
Usine	2017	336600	504600
Camp_du_Tigre	2016	355300	543000
Maison_CNRS	2016	352500	536200
Maison_ONF-AcMétéo	2016	353600	546300
Montagne des singes	2017	312200	561800
La Carapa	2017	338600	541300
Crique_Organabo	2016	226900	613600
Mtg de Fer	2017	216400	598300
PK7_Uriot	2016	350400	528300
FD Balata	2017	330200	546700
Pont tikilili	2017	338500	530100
Grt_Parfums	2010, 2011, 2012, 2015	312200	447600
Grt_Montagne-Gouffres	2015, 2016, 2017	359200	479900
Kaw_bourg	2017	385000	496000
Rorota	2016, 2017	359700	540800
Vidal	2016, 2017	357000	539100
Bourg	2017	352800	522700
Grt_Mathilde	2010, 2011, 2012	375400	500300
Grt_Mathilde	2015, 2016, 2017	375400	500300
Grt_Scierie	2010, 2011, 2012	370100	503600
Rour'attitude	2017	352700	522700
Saut_Maripa	2016	401632	420370
Maison de la nature	2017	273500	599300
Petit saut	2017	279000	561000
Pripri de Yiyi	2017	273500	599300
Crique Rouge_ADNG	2017	174000	615100

## Sheet: PERU
Campañas/prospecciones
Localidad concreta	Latutud	Longitud	Fecha	Año
Balsapuerto	5° 49' 45'' S	76° 33' 38'' W	16-25 septiembre	2017
Cotoyacu	6° 03' 36'' S	76° 11' 46'' W	24 septiembre -4 octubre	2018
Cuipari	5° 55' 23'' S	76° 00' 01'' W	24 septiembre -4 octubre	2018
Jeberos	5° 17' 27'' S	76° 17' 03'' W	24 septiembre -4 octubre	2018
Jeberos_cañada	5° 16' 25'' S	76° 19' 33'' W	24 septiembre -4 octubre	2018
Libertad	5° 55' 23'' S	76° 00' 01'' W	24 septiembre -4 octubre	2018
Muniches	5° 53' 39'' S	76° 13' 49'' W	24 septiembre -4 octubre	2018
Pampa Hermosa	6° 06' 42'' S	76° 16' 22'' W	16-25 septiembre	2017
Puerto Perú	6° 02' 48'' S	76° 10' 37'' W	24 septiembre -4 octubre	2018
San Antonio de Suniacu	5° 49' 27'' S	76° 11' 29'' W	24 septiembre -4 octubre	2018
Santo Tomás_escuela	5° 59' 59'' S	76° 14' 41'' W	16-25 septiembre	2017
Santo Tomás_piscifactoria	5° 59' 53'' S	76° 14' 38'' W	16-25 septiembre	2017
Tupac Amaru	5° 58' 12'' S	76° 06' 50'' W	24 septiembre -4 octubre	2018
Yurimaguas-cocos	5° 53' 44'' S	76° 06' 13'' W	16-25 septiembre/24 septiembre -4 octubre	2017-2018
Yurimaguas-El Molino	5° 53' 17'' S	76° 07' 04'' W	16-25 septiembre	2017
Yurimaguas-IP	5° 53' 49'' S	76° 07' 43'' W	16-25 septiembre/24 septiembre -4 octubre	2017-2018
Yurimaguas-Triplayera	5° 52' 59'' S	76° 07' 16'' W	16-25 septiembre	2017
Zapatoyacu	5° 50' 11'' S	76° 06' 48'' W	16-25 septiembre	2017
Localidades
Balsapuerto	5° 49' 45'' S	76° 33' 38'' W	16-25 septiembre	2017
Cotoyacu	6° 03' 36'' S	76° 11' 46'' W	24 septiembre -4 octubre	2018
Cuipari	5° 55' 23'' S	76° 00' 01'' W	24 septiembre -4 octubre	2018
Jeberos	5° 17' 27'' S	76° 17' 03'' W	24 septiembre -4 octubre	2018
Libertad	5° 55' 23'' S	76° 00' 01'' W	24 septiembre -4 octubre	2018
Muniches	5° 53' 39'' S	76° 13' 49'' W	24 septiembre -4 octubre	2018
Pampa Hermosa	6° 06' 42'' S	76° 16' 22'' W	16-25 septiembre	2017
Puerto Perú	6° 02' 48'' S	76° 10' 37'' W	24 septiembre -4 octubre	2018
San Antonio de Suniacu	5° 49' 27'' S	76° 11' 29'' W	24 septiembre -4 octubre	2018
Santo Tomás	5° 59' 58'' S	76° 14' 38'' W	16-25 septiembre	2017
Tupac Amaru	5° 58' 12'' S	76° 06' 50'' W	24 septiembre -4 octubre	2018
Yurimaguas	5° 53' 44'' S	76° 06' 13'' W	16-25 septiembre/24 septiembre -4 octubre	2017-2018
Zapatoyacu	5° 50' 11'' S	76° 06' 48'' W	16-25 septiembre	2017
